# Supplementary material for: Rate of Malignant Transformation Differs Based on Diagnostic Criteria for Oral Lichenoid Conditions: A Systematic Review and Meta-Analysis of 24,277 Patients
Source: Cancers (Basel). 2023 Apr 28;15(9):2537. doi: 10.3390/cancers15092537 (PMC10177058; doi:10.3390/cancers15092537)
Supplement: Supplementary file 1 [file cancers-15-02537-s001.zip]

Archive with 2 entries (2 files):
- cancers-2340713-supplementary.pdf
- Table S1.xlsx
