# Supplementary material for: Rate of Malignant Transformation Differs Based on Diagnostic Criteria for Oral Lichenoid Conditions: A Systematic Review and Meta-Analysis of 24,277 Patients
Source: Cancers (Basel). 2023 Apr 28;15(9):2537. doi: 10.3390/cancers15092537 (PMC10177058; doi:10.3390/cancers15092537)
Supplement: Supplementary file 1 [file cancers-15-02537-s001.zip › Table S1.xlsx]

## Sheet: Characteristics of each study
Study(reference)	Year	Country	Study design	Type of lesions(OLP/OLL)	Diagnosis criteria	Dysplasia Exclusion from OLP/OLL (Yes/No)	Sample size	Follow-up Details			OSCC development	Malignant transformation		clinical subtypes / n(MTn)										Lesion localization							Risk factors/n(MTn)		Risk factors/ n=(P/N);MTn=(P/N)
								Range	Mean Median	Frequency		Rate (%)	Mean time (Month)	Red	White	Mixed	Reticular	Erosive	Atrophic	Bullous	Plaque	Papular	Other	Buccal mucosa	tongue	lip	gingiva	palate	Alveolar ridge	floor of mouth	Gender	Age	Alcohol	Smoking	HCV	Diabetes Mellitus	Hypertension
Van der Meij et al.	2003	Netherlands	P	OLP62+OLL111	WHO 2003	Yes	173	6.6-72	Mean 31.9	/	OLP:0+OLL:3	OLP:0, OLL: 0.027	31.9	/	/	/	/	/	/	/	/	/	/	/	/(3)	/	/	/	/	/	Male 60(2) Female 113(1)	Mean 52.2 years, range 23.1-79.2 (42-76-64)	P:/(0);N:/(3)	P:/(0);N:/(3)	/	/	/
Machado et al.	2004	Brazil	R	OLP	Described	No	52	3-144	Mean 16.8	/	0	0	0	53(0)	62(0)	/	45	20	23	/	7	/	/	44	27	9	13	2	0	0	Male 19(0) Female 33(0)	Mean 49.7 years, range 17-75 (0)	/	/	/	P:7(0);N:45(0)	P:10(0);N:42(0)
Rödstrom et al.	2004	Sweden	R	OLP	Described	No	1028	19.2- 115.2	Mean 76.8	/	5	0.486381	77.7	/	/	/	/	/	/	/	/	/	/	/（3）	/	/	/	/	/	/（1）	Male 351(1) Female 677(4)	Mean 55 years (63-64-68-82-89)	/	/	/	/	/
Mattila et al.	2004	Sweden	R	OLP	No description	No	70	7.2-117	Mean 63.5	/	5	7.14286	32.8	81(5)	/	/	/	14 (1)	67(4)	/	/	/	/	59（1）	13（4）	2	7	/	/	/	Male 17(1) Female 53(4)	F:mean 53.3 M:mean 52.7 (41-54-58-62-69)	/	/	/	/	/
Gandolfo et al.	2004	Italy	R	OLP	Described	Yes	402	≥6	Mean 58.8	at least once a year	9	2.23881	44.56	240(7)	162(2)																Male 156(2) Female 246(7)	Mean 56.7 years;male:58.8,female:53.5 (54-64-67-67-69-71-73-52-80)	P:/(2);N:/(7)	P:100(4);N:268(5)	P:69(4);N:288(5)	P:/(4);N:/(5)	P:/(4);N:/(5)
Xue et al.	2005	China	R	OLP	WHO 2003	Yes	674	≤252	/	/	4	0.593472	108	328(4)	346(0)	/	346	263（3）	65（1）	/	/	/	/	503（3）	418（1）	311	205	17	0	13	Male 230(3) Female 444(1)	Mean 50.4 years, range 10-78 (35-50-57-65)	P:162(3);N:512(1)	P:174(3);N:500(1)	/	P:78(0);N:596(4)	/
Laeijendecker et al.	2005	Netherlands	R	OLP	Described	No	200	84-156	Mean 120	Anual or biannual examination	3	1.5	4.3	108(2)	92(1)	/	/	67（2）	41	/	/	/	/	/（1）	/（2）	/	/	/	/	/	Male 68(1) Female 132(2)	mean 53 years, range 25–83 (59-67-78)	P:/(0);N:/(3)	P:/(1);N:/(2)	/	/	P:/(1);N:/(2)
Roosaar et al.	2006	Sweden	P	OLL	Described	No	327	≤348	Mean 272.4	/	1	0.30581	/	115(/)	212(/)	/	/	/	/	/	/	/	/	/	/	/	/	/	/	/	Male 118(0) Female 209(1)	15–24 20 25–34 38 35–44 48 45–54 77 55–64 83 65–74 41 75–84 17 (1) >85 3	P:22(/);N:305(/)	P:135(/);N:205(/)	/	/	/
Bornstein et al.	2006	Switzerland	R	OLP	WHO 1978	Yes	141	2.1-8.8	Mean 44.4	/	4	2.83688	25.75	/	/	/	/	/	/	/	/	/	/	/（4）	/（2）	/	/	/	/	/	Male 47(2) Female 98(2)	Mean 56.3 years (52-60-69-69)	P:52(0);N:93(4)	P:18(1);N:127(3)	P:1(1);N:144(3)	P:/(1);N:/(3)	/
Ingafou et al.	2006	UK	R	OLP	Described	No	690	3-240	/	/	13	1.88406	/	299(10)	954(3)	/	651	16（10）	256	27	225（3）	78（0）	/	Buccal mucosa>Tongue>Gingiva（/）							Male 251(8) Female 439(5)	Mean 52 years, range 16–83 (median 65)	/	/	/	/	/
Hsue et al.	2007	China	R	OLP	No description	No	143	6-120	/	/	3	2.0979	14.67	/	/	/	/	/	/	/	/	/	/	/	/	/	/	/	/	/	/	/	/	/	/	/	/
Van der Meij et al.	2007	Netherlands	P	OLP67+OLL125	WHO 2003	Yes	192	7.6-96.9	Mean 55.9 (all) mean 55.9 (OLP) mean 53.8 (OLL)	/	OLP:0+OLL:4	OLP:0 OLL:3.2	40	/	/	/	/	/	/	/	/	/	/	/	/（3）	/	/（1）	/	/	/	Male 64(2) Female 128(2)	mean 52.5 years, range 17.5-79.2 (42-64-65-76)	P:/(1);N:/(2)	P:/(1);N:/(2)	P:/(0);N:/(3)	P:/(0);N:/(3)	P:/(1);N:/(2)
Kesic et al.	2009	Serbia	R	OLP	No description	No	163	≤120	/	/	2	1.22699	/	83(2)	80(0)	/	80	42（1）	40（1）	1	/	/	/	/（2）	/	/	/	/	/	/	Male 49(/) Female 114(/)	Mean 53.90 years (/)	/	/	/	P:8(/);N:155(/)	/
Fang et al.	2009	China	R	OLP	WHO 2003	Yes	2119	≤660	/	/	23	1.08542	16	/(22)	/(11)	/	/	/	/	/	/	/	/	1114（4）	/（16）	/（2）	/（1）	/	/	/	Male 992(11) Female 1127(12)	Mean 45 years (30-37-40-41-42-42-44-44-47-48-52-53-55-55-56-56-60-63-63-65-65-65-68)	P:/(12);N:/(11)	P:/(13);N:/(10)	/	/	/
Pakfetrat et al.	2009	Iran	R	OLP	Described	No	420	3-72	/	/	3	0.714286	20	146(3)	399(0)	/	/	/	/	/	/	/	/	/(1)	/（2）	/	/	/	/	/	Male 147(2) Female 273(1)	Mean 41.6 years, range 13-75 (/)	P:/(0);N:/(3)	P:/(0);N:/(3)	/	/	/
Ögmundsdóttir et al.	2009	Iceland	R	OLP	No description	No	45	144–264	Mean 190.8	/	1	2.22222	/	/	/	/	/	/	/	/	/	/	/	/	/	/	/	/	/	/	Male 28(/) Female 17(/)	Mean 52, range 23–81 (/)	/	/	/	/	/
Carbone et al.	2009	Italy	R	OLP	WHO 2003	Yes	808	6-204	Median 47.4 (male) Median 44.8 (female)	2-4-6-12 months-yearly	15	1.85644	52.33	332(9)	476(6)	/	/	/	/	/	/	/	/	590（8）	355（6）	/	267（1）	/	/	/	Male 315(3) Female 493(12)	F:mean 61 years M:mean 58 years (49-52-54-64-65-67-67-67-69-71-72-73-75-80-80)	P:99(3);N:709(9)	P:179(5);N:629(7)	P:137(4);N:671(8)	P:65(1);N:743(11)	P:12(4);N:796(11)
Oliveira et al.	2010	Brazil	R	OLP	No description	No	110	≤240	/	/	0	0	0	46(0)	90(0)	/	90（0）	46（0）	/	/	/	/	/	102	50	/	21	/	/	/	Male 26(0) Female 84(0)	Mean 53.8 years, range 22-97 (0)	P:32(0);N:78(0)	P:22(0);N:88(0)	/	P:6(0);N:104(0)	P:22(0);N:88(0)
Zyada et al.	2010	Egypt	R	OLP	No description	No	43	24-84	/	/	3	6.97674	/	15(/)	19(/)	9(/)	/	/	/	/	/	/	/	26	10	1	5	0	0	1	Male 15(1) Female 28(2)	56.7 years (31-51-77)	/	/	P:23(3);N:20(0)	/	/
Thongprasom et al.	2010	Thailand	R	OLP	Described	No	533	≥300	/	/	1	0.187617	300	/(1)	/(0)	/	/	/	/（1）	/	/	/	/	/（1）	/	/	/	/	/	/	Male 104(0) Female 429(1)	mean 50.9 years, range 17-90 (60)	P:/(0);N:/(1)	P:/(0);N:/(1)	/	P:46(/);N:487(/)	P:96(0);N:487(9)
Bajaj et al.	2010	India	R	OLP	WHO 2003	Yes	95	≤24	/	/	0	0	0	43(/)	52(/)	/	52	31	12	/	/	/	/	31	20	28	/	9	/	3	Male 55(0) Female 40(0)	F:mean 34.41 years M:mean 36.05 years overall range 17-62 years. (0)	/	P:24(0);N:71(0)	/	P:5(0);N:90(0)	P:4(0);N:91(0)
Bermejo-Fenoll et al.	2010	Spain	R	OLP	WHO 1978	No	550	≤192	/	/	5	0.909091	/	359(/)	191(/)	/	/	/	/	/	/	/	/	503	209	81	314	74	/	33	Male 128(3) Female 422(2)	56.35 years,range 14–91 (/)	P:/(0);N:/(5)	P:/(0);N:/(5)	P:16(0);N:534(5)	/	P:127(/);N:423(/)
Torrente-Castells et al.	2010	Spain	R	OLP	WHO 2003	Yes	65	0.33-212	Mean 18.2	/	2	3.07692	/	22(2)	43(0)	/	/	/	/	/	/	/	/	/	/（2）	/	/	/	/	/	Male 25(2) Female 40(0)	mean 59 years, range 16-88 (54-62)	P:13(2);N:52(0)	P:18(2);N:47(0)	/	/	P:28(/);N:37(/)
Bombeccari et al.	2011	Italy	P	OLP	WHO 2003	Yes	327	9-108	Mean 81.7	Every 4 months	8	2.44648	39.38	/(3)	/(4)	/(1)	/	/	/	/	/	/	/	/（3）	/（5）	/	/	/	/	/	Male 98(3) Female 229(5)	Mean 57.7 (55-63-67-68-68-68-69-71)	P:/(0);N:/(8)	P:/(0);N:/(8)	P:48(0);N:279(8)	P:28(2);N:299(6)	P:62(3);N:265(5)
Jaafari-Ashkavandi et al.	2011	Iran	R	OLP203+LMD14	Described	No	217	≤36	/	/	OLP2+LMD0	OLP:0.98; LMD:0	/	23(1)	194(1)	/	/	17（1）	/	6	/	/	/	/（1）	/（1）	/	/	/	/	/	Male 66(1) Female 151(1)	Mean 46.7 years, range 11-84 (53-75)	/	/	/	/	/
Warnakulasuriya et al.	2011	UK	R	OLP	Described	No	607	6-180	/	/	6	0.988468	/	/	/	/	/	/	/	/	/	/	/	/	/	/	/	/	/	/	/	/	/	/	/	/	/
Brzak et al.	2012	Croatia	R	OLP	No description	No	538	≤112	/	/	2	0.37	/	/	/	/	351	67	72	0	30	17	Unknown 1	/(buccal mucosa*1;vestibular mucosa*1)							Male 159(1) Female 379(1)	/	/	/	/	/	/
Kaplan et al.	2012	Israel	R	OLP	WHO 2003	Yes	171	12-192	Mean 51.6	Every 4-6 months	10	5.84	/	/	58(3)	36(7)	/	3	1	/	/	/	/	/(2)	/(4)	/	/(3)	/	/	/(1)	Male 51(/) Female 120(/)	59.1 years;range 28–90 (/)	/	/	/	P:23(/);N:148(/)	/
Shen et al.	2012	China	R	OLP	WHO 1978	No	518	6-258	Mean 40.5	/	5	0.96	70.4	247(4)	271(1)	/	/	/	/	/	/	/	/	455(2)	295(1)	77(1)	26(1)	13	/	3	Male 165(0) Female 353(5)	46.3 years; range 9-81 (46-48-50-51-58)	P:41(0);N:477(5)	P:43(0);N:475(5)	/	P:7(/);N:511(/)	P:52(/);N:466(/)
Bardellini et al.	2013	Italy	R	OLP	WHO 2003	Yes	204	6-144	/	½ month, 1 month, 6 months, 12 months, yearly	2	0.98	50	/	/	/	95	21(2)	33	2	47	6	/	177(1)	171	/	86(1)	81	/	/	Male 41(0) Female 163(2)	59 years;range 21-86 (57-63)	P:10(/);N:194(/)	P:14(0);N:190(2)	P:46(2);N:158(0)	P:5(0);N:199(2)	P:35(/);N:169(/)
Gümrü et al.	2013	Turkey	R	OLP	WHO 2003	Yes	330	≤112	/	/	1	0.3	24	224(1)	146	/	/	/	/	/	/	/	/	326(1)	102	30	96	34	20	11	Male 110(0) Female 260(1)	49.84 years, range 16-83 (“an elderly woman”)	P:4(0);N:326(1)	P:60(0);N:270(1)	/	P:36(/);N:294(/)	P:88(/);N:242(/)
Tovaru et al.	2013	Romania	R	OLP	WHO 2003	Yes	633	≤112	/	/	6	0.95	/	313(5)	310(1)	/	/	/	/	10(0)	/	/	/	Buccal mucosa＞Tongue＞Gingiva＞lips＞Floor of mouth							Male 135(2) Female 498(4)	Female:52 years Male:64 years (63-67-69-70-70-77)	/	/	P:61(1);N:572(5)	P:63(1);N:570(5)	P:/(3);N:/(3)
Budimir et al.	2014	Croatia	R	OLP	Described	No	563	≤112	/	/	4	0.71	91.2	/	/	/	365	129(2)	24(1)	/	32(1)	13	/	469	92	/	111	/	/	/	Male 149(0) Female 414(4)	67.12 years (mean 68.5 years)	P:173(/);N:390(/)	P:130(1);N:433(3)	/	P:29(/);N:534(/)	P:188(/);N:375(/)
Radochová et al.	2014	Czech Republic	R	OLP	WHO 2003	Yes	171	≤112	/	/	0	0	0	92(0)	79(0)	/	/	/	/	/	/	/	/	153	93	32	/	8	44	7	Male 55(0) Female 116(0)	Mean 55.2 years (0)	/	P:29(0);N:142(0)	/	P:25(0);N:146(0)	P:83(0);N:88(0)
Wang et al.	2014	China	R	OLP	No description	No	381	≤112	/	Every 3-6 months	2	0.52	8.07	/	/	/	/	/	/	/	/	/	/	279	22	20	53	/	/	/	Male 149(/) Female 232(/)	Mean 51.08 years (/)	P:272(/);N:108(/)	P:334(/);N:36(/)	/	/	/
Casparis et al.	2015	Switzerland	R	OLP381+OLL102+ LMD22	No description	Yes	505	≤112	/	/	OLP:5+OLL:5 +dysplastic OLP:2	OLP:1.31+OLL:4.90 +Dysplastic OLP:9.09	18.96	33	155(5)	/	69	122(5)	/	/	/	/	lichenoid 126(2)	275	81	/	/	17	/	17	Male 195=OLP:2;OLL:3;dysplastic:0 Female 310=OLP:3;OLL:2;dysplastic:2	58 years; range 15-98 (OLP:36-43-51-71-74; OLL:47-50-65-73-83; OLD:77-86)	/	/	/	/	/
Mostafa et al.	2015	Egypt	R	OLP	WHO 2003	Yes	64	≤24	/	Every 3 months	2	3.12	/	/	/	/	6	13(1)	38(1)	3	2	2	/	52	11	28	37	2	/	/	Male 20(/) Female 44(/)	20-29:4 30-39:8 40-49:17 50-59:18 60-69:14 ≥70:3 (/)	/	P:20(/);N:44(/)	P:11(/);N:53(/)	P:10(/);N:54(/)	P:8(/);N:56(/)
Lauritano et al.	2016	Italy	R	OLP	WHO 2003	Yes	87	≤36	/	/	1	1.49	60	34	53	/	/	/	/	/	/	/	/	56(1 left cheek)	31	6	20	10	/	/	Male 31(1) Female 56(0)	59.15 years (/)	/	/	/	P:21(/);N:66(/)	P:39(/);N:48(/)
Irani et al.	2016	Iran	R	OLP	WHO 2003	Yes	112	≤84	/	/	1	0.89	3	/	/	/	28	50	8	/	23	1	/	52	15(1)	15	26	/	/	4	Male 39(0) Female 73(1)	15-86 years, mean 44.5 (61)	0	/	/	/	/
Varghese et al.	2016	India	R	OLP	WHO 2003	Yes	122	≤24	/	/	0	0	0	/	/	/	75	38	/	6	4	/	/	71	6	/	/	2	/	/	Male 43(0) Female 79(0)	15-30:8(0) 30-60:85(0) >60:29(0)	P:6(0);N:116(0)	P:6(0);N:116(0)	/	P:11(0);N:111(0)	P:21(0);N:101(0)
Yahalom et al.	2016	Israel	P	OLP	WHO 1978	No	30	12-82	Mean 43.46	Biannual examination	3	10	32.44	/	/	/	12(2)	7	11(1)	/	/	/	/	/(1)	/	/	/(2)	/	/	/	Male 10(2) Female 20(1)	mean age 56.6 years (60-62-65)	/	P:6(0);N:24(3)	/	/	/
Bandyopadhyay et al.	2017	India	R	OLP	WHO 1978	No	143	≤72	/	/	2	1.4	42	/	/	/	113	30 (2)	/	/	/	/	/	127	8	4	/	/	4	/	Male 78(1) Female 65(1)	18-27: 32 28-37: 44 38-47: 33 48-57: 17 58+: 17 (55-69)	/	/	/	P:19(0);N:124(2)	P:19(0);N:124(0)
Gonzalez-Moles et al.	2017	Spain	R	OLP:21+OLL:81	WHO 2003	Yes	102	≤120	/	2 months-6 months-12 months-yearly	OLP:3+OLL:1	OLP:14.28 OLL:1.23	9.72	/	/	/	102	50 (4)	72	/	2	/	/	140(1)	25(1)	16	62(2)	7	/	0(2)	Male 26(2) Female 76(2)	mean 58 years, range:32–84 (39-50-54-72)	/	/	/	/	P:/(1);N:/(3)
RIMKEVIČIUS et al.	2017	Lithuania	R	OLP	Described	No	133	≤48	/	/	3	2.25	/	/	/	/	58	47 (3)	15	2	/	11	/	114	42	12	61	5	/	/	Male 25(/) Female 111(/)	/	P:3(/);N:130(/)	P:14(/);N:119(/)	/	/	/
Park et al.	2018	South Korea	R	OLP	Described	No	113	≤168	Mean 26.88	/	0	0	0	/	/	97	/	8	/	/	/	/	/	mucosal (buccal mucosa, vestibule, and tongue) 78(0); Gingival 10(0); Mixed 25(0)							Male 34(0) Female 79(0)	Range 31-91, mean 49.52 (0)	/	/	/	/	/
Rock et al.	2018	Canada	P	LMD	Described	Yes	73	13.2-168.3	Mean 63	/	6	8.22	38.3	/	/	/	/	/	/	/	/	/	/	/	/	/	/	/	/	/	Male 30(/) Female 43(/)	Mean 56 years (/)	/	P:45(/);N:28(/)	/	/	/
Laniosz et al.	2019	USA	R	OLP	WHO 2003	Yes	303	0.24-68.4	Median 34.8	/	7	2.31	Median 34.8	/	/	9	170(1)	79(5)	1	6	38(1)	/	/	/(2)	/(4)	/	/(1)	/(1)	/	/	Male 106(/) Female 197(/)	Mean 55.4 (65.8 years range 33.1-76.0 years)	None 102 Occasional 159 Frequent 42 (/)	Never 157 Former 108 Current 38 (/)	P:5(/);N:298(/)	/	/
Shearston et al.	2019	Australia	R	OLP:206+OLL:31+LMD:44	Described	Yes	281	≥18	/	/	OLP:1+OLL:0+OLD:3	OLP:0.49 OLL:0 OLD:6.81	OLP:57.6 OLL:0 OLD:55.2	/	/	/	/	/	/	/	/	/	/	OLP：buccal mucosa＞Gingiva＞Tongue OLL and OLD：buccal mucosa＞Tongue＞Gingiva							Male 85=OLP:59;OLL:9;OLD：17 Female 196=OLP:147(1);OLL:22;OLD：27(3)	Mean=OLP:59.4 OLL:56.6 OLD:63.7 (59.8-62.4-72.2-76.0)	P:26(0);N:255(4)	P:70(0);N:211(4)	/	/	/
Guan et al.	2020	New Zealand	R	OLP+OLL	WHO 2003	Yes	829	/	/	/	23	2.8	51.6	344(22)	485(1)	/	/	/	/	/	/	/	/	467(5)	155(9)	36	156(7)	2	/	9(2)	Male 281(/) Female 548(/)	mean 57.3, range 9-90	P:196(6);N:633(17)	P:116(0);N:713(23)	P:2(/);N:827(/)	/	/
Arduino et al.	2021	Italy	R	OLP	Described	Yes	3173	12-384	Median 48	/	82	2.58	Median 96	1280(41)	1893(41)	/	/	/	/	/	/	/	/	2818(70)	1872(47)	273(3)	1319(23)	388(7)	/	106(3)	Male 1172(32) Female 2001(50)	mean 59(mean 60.78)	/	P:441(7);N: 2732(75)	P:193(10);N:2980(72)	/	/
Radochová et al.	2021	Czech Republic	R	OLP	WHO 2003,did not exclude OED	No	271	IQR 2.2–48.0	Median 15.2	/	2	0.74	28.8,102.1	/	/	/	259	136(2)	37	2	111	/	Desquamative gingivitis 54 Erythematous 120	248	152	60	/	20	97	12	Male 91(1) Female 180(1)	Mean 56.0 years,range 18.2–85.0 (60-74)	/	P:52(2);N: 219(0)	/	P:38(0);N: 219(2)	P:128(0);N: 143(2)
Tsushima et al.	2021	Japan	R	OLP	WHO 2003+ 2016 AAOMP	Yes	565	6–220	Mean 55.9	/	4	0.7	Mean 52.5	325	240	/	/	/	/	/	/	/	/	buccal mucosa and gingiva (36.8%)＞ buccal mucosa (29.9%)＞ gingiva (8.0%)＞ buccal mucosa and tongue (6.2%)＞ buccal mucosa＞gingiva and tongue (4.8%)＞ buccal mucosa and lips (3.7%)＞ tongue(2.3%)							Male 123(1) Female 442(3)	Mean 60.5 years, range 21–93 years (mean 65)	P:/(3);N: /(1)	P:/(0);N: /(4)	P:25(0);N: 540(4)	P:40(0);N:525(4)	P:118(0);N: 447(4)
Zotti et al.	2021	Italy	R	OLP	WHO 2003	Yes	100	60-120	Mean 90	/	8	8	Mean 31.62	plaque or papular/reticular:61 Mixed atrophic/erosive with a plaque and papular/reticular aspect:39										/(2)	/(5)	/	/(1)	/	/	/	Male 43(1) Female 57(3)	Mean 62.5 years， range 27-86 years	/	P:9(2);N: 91(6)	P:/(3);N: /(5)	/	/
Cai et al.	2022	China	R	OLP	WHO 2003+ Described	Yes	3568	/	Mean 96	/	10	0.28	Median 58	/	/	/	/	/	/	/	/	/	/	2254(3)	1135(6)	66	112(1)	1	/	/	Male 1263(4) Female 2305(6)	median 46 years, range 6–84 years	P:/(1);N: /(9)	P:/(1);N: /(9)	/	P:/(3);N: /(7)	P:/(2);N: /(8)
